# Supplementary material for: Iron triggers TvPI4P5K proteostasis and Arf-mediated cell membrane trafficking to regulate PIP2 signaling crucial for multiple pathogenic activities of the parasitic protozoan Trichomonas vaginalis
Source: mBio. 2024 Dec 23;16(2):e01864-24. doi: 10.1128/mbio.01864-24 (PMC11796385; doi:10.1128/mbio.01864-24)
Supplement: Data S2 — Raw data of statistic analysis. [file mbio.01864-24-s0002.xlsx]

## Sheet: Fig 1A
	0				15				30				60				Pearson	0	15	30	60
Red		Green		Red		Green		Red		Green		Red		Green			1	0.521609	0.746908	0.920518	0.91456
Distance_(pixels)	Gray_Value	Distance_(pixels)	Gray_Value	Distance_(pixels)	Gray_Value	Distance_(pixels)	Gray_Value	Distance_(pixels)	Gray_Value	Distance_(pixels)	Gray_Value	Distance_(pixels)	Gray_Value	Distance_(pixels)	Gray_Value		2	0.54626	0.84778	0.84788	0.88473
0	0	0	0	0	1	0	1	0	0	0	0	0	0	0	0		3	0.37577	0.78059	0.77485	0.77074
1	3.6769	1	0	1	1	1	1	1	0	1	0	1	0	1	0		4	0.73729	0.91883	0.71663	0.77368
2	5.7467	2	0	2	1	2	1	2	0	2	0	2	0	2	0		5	0.74432	0.85778	0.88796	0.89645
3	7	3	0	3	1	3	1	3	0	3	0.075	3	0	3	0		6	0.51063	0.92807	0.83506	0.98859
4	8.0865	4	0	4	1	4	1	4	0	4	0.19	4	0	4	0		7	0.437784	0.59837	0.92553	0.60778
5	8.9941	5	0	5	1	5	1	5	0	5	0.987	5	0	5	0		8	0.54778	0.785774	0.94573	0.28874
6	9.4779	6	0	6	1	6	1	6	0	6	1	6	0	6	0		9	0.67384	0.89948	0.86473	0.89665
7	9.4889	7	0	7	1	7	1	7	0	7	1.359	7	0	7	0		10	0.76848	0.84778	0.83778	0.92334
8	9.1867	8	0	8	1	8	1	8	0	8	1.932	8	0	8	0		11	0.34847	0.96577	0.94843	0.25774
9	9.1152	9	0	9	1	9	1.564	9	0	9	3.101	9	0	9	0		12	0.57063	0.24663	0.89473	0.70584
10	8.9763	10	0	10	1	10	1.17	10	0	10	4.891	10	0	10	0		13	0.47366	0.58998	0.87083	0.89412
11	10.4044	11	0	11	1	11	1	11	0	11	7.451	11	5.5202	11	7.0548		14	0.53884	0.78594	0.77584	0.94993
12	13.3381	12	3.8085	12	1	12	1	12	0	12	10.141	12	8.9025	12	6.9975		15	0.53627	0.91958	0.93893	0.90283
13	16.6915	13	10.0693	13	1	13	1	13	1.101	13	13.668	13	24.6752	13	7.3625		16	0.68849	0.93882	0.91283	0.87466
14	22.4887	14	15.8	14	1	14	1	14	4.27	14	18.687	14	25.7244	14	7.1744		17	0.64773	0.78895	0.84773	0.82345
15	26.76	15	23.1733	15	1	15	1	15	8.861	15	24.794	15	26.4297	15	7		18	0.47708	0.89387	0.77438	0.87643
16	27.4105	16	31.7939	16	1	16	1	16	17.249	16	35.159	16	25.8	16	7		19	0.71172	0.94366	0.78408	0.91827
17	26.5071	17	39.701	17	1	17	1.311	17	28.768	17	49.126	17	24.4564	17	6.9939		20	0.66338	0.92703	0.91239	0.78049
18	24.8288	18	44.9712	18	2.161	18	2.094	18	40.505	18	64.863	18	23.15	18	7		21	0.63847	0.17784	0.90392	0.82198
19	23.7543	19	46.7879	19	1.695	19	2.877	19	59.609	19	82.708	19	21.65	19	7.3375		22	0.68473	0.88599	0.87889	0.85632
20	25.4193	20	46.2341	20	2.421	20	4.553	20	100.143	20	109.643	20	19.4375	20	8.6875		23	0.36083	0.24443	0.57884	0.93884
21	28.3061	21	49.3195	21	5.355	21	6.749	21	144.038	21	140.324	21	16.9577	21	10.2173		24	0.75774	0.93754	0.43223	0.95864
22	32.2	22	55.7476	22	5.169	22	8.859	22	178.675	22	169.087	22	15.0694	22	11		25	0.65884	0.79908	0.84322	0.89637
23	35.9747	23	60.2885	23	15.255	23	11.581	23	199.79	23	193.611	23	14.5061	23	11		26	0.33466	0.84773	0.85048	0.78476
24	39.6763	24	63.3221	24	12.745	24	13.542	24	215.876	24	215.423	24	15.8	24	9.2		27	0.64603	0.82773	0.74322	0.24712
25	42.5926	25	65.2593	25	10.673	25	17.277	25	235.205	25	236.201	25	17.125	25	7.9336		28	0.26884	0.85994	0.91029	0.88432
26	45.623	26	68.1652	26	8.643	26	21.536	26	238.464	26	242.451	26	16.8006	26	7.0756		29	0.54713	0.93982	0.93229	0.92023
27	49.9184	27	73.1616	27	7.477	27	27.068	27	239.745	27	245.509	27	15.725	27	6.3127		30	0.24843	0.22848	0.51234	0.76466
28	53.6227	28	79.0538	28	22.671	28	32.353	28	244.6	28	247.824	28	13.9	28	5.6975		Mean
29	55.7166	29	83.6988	29	30.69	29	37.141	29	250.554	29	247.051	29	12.5375	29	5.0202		SD
30	54.1333	30	86.9333	30	32.724	30	40.731	30	246.468	30	239.395	30	11.7188	30	4.625
31	51.407	31	89.56	31	39.148	31	46.625	31	237.051	31	229.376	31	10.3028	31	3.7736		Pearson
32	48.2289	32	91.4378	32	53.639	32	55.555	32	231.848	32	217.392	32	9.6	32	3		1	0.46732	0.80404	0.85362	0.64738
33	45	33	93	33	60.975	33	59.268	33	229.785	33	206.162	33	8.4564	33	3		2	0.32887	0.67809	0.82738	0.93849
34	45	34	93	34	62.549	34	57.026	34	229.511	34	197.463	34	8.9756	34	3		3	0.94892	0.45633	0.23323	0.8493
35	46.7452	35	91.8444	35	62.311	35	56.633	35	227.03	35	191.181	35	8.9727	35	3		4	0.89433	0.83803	0.23643	0.81038
36	49.8416	36	89.88	36	66.923	36	60.035	36	220.238	36	184.658	36	8.2775	36	3		5	0.69143	0.87483	0.7847	0.74833
37	52.932	37	87.1543	37	77.603	37	65.81	37	214.747	37	173.595	37	7.7998	37	2.7375		6	0.78593	0.92739	0.7074	0.73623
38	53.7937	38	83.3182	38	93.089	38	65.56	38	212.73	38	160.841	38	6.65	38	2.1056		7	0.456302	0.89743	0.88772	0.63748
39	55.5035	39	79.4101	39	95.102	39	66.276	39	212.769	39	153.329	39	6	39	2		8	0.23434	0.74063	0.86532	0.66739
40	58.9644	40	76.5659	40	97.67	40	70.177	40	211.959	40	147.081	40	6.5	40	2		9	0.12233	0.80384	0.73829	0.60923
41	63.9528	41	73.1516	41	106.67	41	77.701	41	210.655	41	139.355	41	6.5514	41	2.3764		10	0.22167	0.32084	0.75031	0.59432
42	67.3477	42	69.4555	42	131.937	42	86.656	42	207.228	42	131.705	42	7	42	3		11	0.326647	0.43688	0.73199	0.37822
43	66.6155	43	64.1756	43	135.293	43	88.097	43	202.593	43	126.221	43	7.4377	43	3		12	0.467322	0.33242	0.71233	0.23172
44	66.0025	44	58.993	44	125.075	44	85.635	44	196.237	44	123.243	44	8.0225	44	2.8725		13	0.64738	0.90773	0.68392	0.19034
45	64.44	45	54.16	45	121.917	45	86.759	45	187.037	45	120.873	45	8.625	45	2.5625		14	0.546637	0.82058	0.5362	0.163722
46	64.6923	46	49.6533	46	133.101	46	88.579	46	179.666	46	118.26	46	9.95	46	2.975		15	0.352634	0.76513	0.34012	0.45389
47	64.9773	47	44.9067	47	133.92	47	86.16	47	173.921	47	116.919	47	11.775	47	3.3875		16	0.38292	0.79402	0.45021	0.64773
48	66.4251	48	40.5765	48	129.013	48	76.666	48	165.899	48	116.496	48	12.8	48	3.96		17	0.318492	0.3382	0.40178	0.60823
49	67.7644	49	36.3349	49	120.632	49	70.853	49	156.077	49	116.731	49	13.5611	49	4		18	0.48534	0.63723	0.79022	0.79189
50	68.3704	50	32.6667	50	119.198	50	69.809	50	147.266	50	118.573	50	13.7656	50	3.6094		19	0.64738	0.70394	0.88902	0.60304
51	67.7867	51	30.44	51	125.21	51	67.945	51	144.353	51	121.81	51	13.925	51	2.9798		20	0.51263	0.9037	0.84839	0.74893
52	67.2133	52	29.1839	52	134.298	52	68.168	52	145.573	52	124.623	52	13.1	52	2.3025		21	0.48673	0.92732	0.91373	0.84932
53	65.5521	53	28.4933	53	134.93	53	71.345	53	143.406	53	125.269	53	11.9125	53	2		22	0.41642	0.8234	0.91092	0.80389
54	60.0064	54	26.56	54	127.764	54	75.928	54	137.284	54	123.824	54	10.175	54	2		23	0.39098	0.86384	0.73843	0.73627
55	55.2667	55	24.4667	55	125.384	55	77.521	55	139.536	55	118.434	55	8.625	55	2		24	0.22043	0.7485	0.79301	0.21023
56	52.6051	56	22.4521	56	124.455	56	74.053	56	144.92	56	113.224	56	8	56	2		25	0.21943	0.79974	0.67433	0.8973
57	52.9237	57	22.6459	57	122.101	57	70.655	57	147.15	57	110.494	57	8.5061	57	2		26	0.76855	0.89403	0.92738	0.80123
58	54.72	58	23.9653	58	118.436	58	68.791	58	146.236	58	108.689	58	9.0694	58	2		27	0.22647	0.8335	0.90233	0.76432
59	57.8505	59	24.9067	59	134.287	59	69.736	59	143.899	59	104.591	59	9.5	59	2.8923		28	0.31343	0.87211	0.87822	0.6192
60	61.8933	60	24.9467	60	148.679	60	69.863	60	142.647	60	100.043	60	11.3125	60	3		29	0.33043	0.7399	0.72301	0.60387
61	65.1823	61	24.253	61	161.135	61	68.248	61	141.405	61	96.007	61	12.5528	61	2.3375		30	0.85744	0.60394	0.68394	0.58392
62	68.0978	62	26.1409	62	166.211	62	66.232	62	137.275	62	94.261	62	13.575	62	2		Mean
63	69.68	63	29.5424	63	169.822	63	65.188	63	133.627	63	92.823	63	13.5125	63	2.0061		SD
64	68.2665	64	31.7471	64	174.598	64	63.595	64	135.774	64	89.928	64	11.56	64	2.4
65	66.1778	65	30.1244	65	163.107	65	59.855	65	140.39	65	84.536	65	9.7461	65	3.0586		Pearson
66	63.0933	66	27.3333	66	147.103	66	56.297	66	138.029	66	79.392	66	9.6244	66	3.1744		1	0.34429	0.8394	0.89891	0.66351
67	60.9911	67	26.5503	67	130.094	67	56.022	67	130.492	67	74.418	67	11.6375	67	3.3625		2	0.45362	0.83773	0.81672	0.52637
68	59.4089	68	27.5245	68	116.774	68	55.669	68	119.308	68	69.581	68	12.95	68	3.0475		3	0.54632	0.89774	0.83677	0.87483
69	58.6011	69	24.2901	69	104.476	69	50.426	69	113.079	69	64.332	69	12.5375	69	3.5173		4	0.80203	0.91029	0.90183	0.6378
70	58.9081	70	17.323	70	106.328	70	45.017	70	113.241	70	62.941	70	12.8906	70	3.0156		5	0.18778	0.78475	0.73849	0.74801
71	59.1531	71	12.278	71	109.743	71	41.616	71	117.987	71	63.301	71	13.2264	71	2.1514		6	0.46373	0.70402	0.73334	0.63526
72	58.84	72	15.9056	72	117.251	72	40.917	72	123.003	72	64.418	72	14.4	72	2		7	0.31728	0.70383	0.70901	0.54663
73	58.5672	73	21.1422	73	102.903	73	42.455	73	125.699	73	64.056	73	15.8375	73	3.3811		8	0.40073	0.61839	0.73201	0.45609
74	56.2437	74	23.7407	74	96.219	74	42.998	74	125.412	74	60.304	74	18.1	74	5.2994		9	0.28493	0.68934	0.74921	0.31089
75	53	75	23	75	95.469	75	40.526	75	131.19	75	56.253	75	20.3125	75	6.4375		10	0.56328	0.6602	0.63778	0.77688
76	51.3127	76	21.48	76	88.962	76	36.543	76	135.352	76	53.679	76	22.05	76	6.65		11	0.19802	0.52093	0.40983	0.5326
77	52.1152	77	18.3559	77	83.345	77	33.685	77	126.124	77	51.752	77	23.525	77	6		12	0.27939	0.54634	0.21902	0.54633
78	52.9531	78	17.3072	78	79.838	78	36.211	78	113.456	78	50.962	78	24.7	78	6		13	0.5892	0.4738	0.31893	0.45123
79	53.002	79	16.8222	79	81.306	79	41.49	79	102.667	79	50	79	27.2111	79	6.0875		14	0.33821	0.47323	0.8309	0.21212
80	51.2889	80	17.9393	80	82.718	80	42.909	80	100.354	80	48.73	80	28	80	7		15	0.33738	0.31023	0.79283	0.18901
81	48.48	81	21.6112	81	82.791	81	38.826	81	100.228	81	48.127	81	29.0722	81	8.2889		16	0.7384	0.2893	0.65302	0.36644
82	46.8066	82	21.7688	82	78.871	82	32.885	82	98.27	82	47.523	82	27.8137	82	9.7944		17	0.53627	0.20938	0.60334	0.47382
83	46.4889	83	21.6125	83	73.727	83	28.055	83	92.505	83	46.87	83	26.2875	83	10.7998		18	0.32801	0.81738	0.3728	0.50223
84	48.5152	84	21.5685	84	79.231	84	25.978	84	84.953	84	46.983	84	25.895	84	11.65		19	0.28938	0.90192	0.78911	0.27709
85	51.2341	85	20.7778	85	104.818	85	26.405	85	77.394	85	47.273	85	26.5352	85	11.9375		20	0.35866	0.87489	0.75662	0.31723
86	55.267	86	20.3691	86	102.501	86	27.915	86	72.001	86	46.156	86	28.9	86	11.2756		21	0.4093	0.76483	0.87077	0.78371
87	56	87	17.5685	87	70.306	87	30.426	87	72.545	87	44.82	87	32.9375	87	10.6561		22	0.81902	0.74009	0.80369	0.75638
88	56.0165	88	16.9671	88	59.227	88	32.936	88	78.274	88	44.291	88	37.11	88	9.4		23	0.74551	0.6809	0.21212	0.8819
89	54.2488	89	16.5202	89	52.413	89	34.37	89	84.419	89	46.101	89	40.0611	89	8.4389		24	0.32909	0.73421	0.33449	0.85348
90	52.96	90	14.2	90	53.242	90	32.699	90	85.974	90	47.815	90	40.8438	90	9.125		25	0.18093	0.81902	0.88999	0.63734
91	52.1939	91	11.3911	91	58.03	91	29.817	91	85.264	91	47.728	91	40.3472	91	10.0202		26	0.36297	0.73899	0.7382	0.53211
92	49.916	92	5.1632	92	60.036	92	27.501	92	83.294	92	46.776	92	38.345	92	10.9025		27	0.41738	0.81887	0.6889	0.40983
93	48.3808	93	6.2608	93	57.817	93	29.517	93	80.594	93	45.917	93	40.8127	93	11		28	0.35263	0.72655	0.82034	0.78109
94	45.2356	94	12.3854	94	57.92	94	32.56	94	79.739	94	46.201	94	44.8019	94	10.5737		29	0.21511	0.45202	0.80378	0.64643
95	41.3807	95	15.0119	95	57.512	95	35.524	95	79.882	95	46.959	95	49.2461	95	10		30	0.28394	0.51555	0.85849	0.68934
96	38.3936	96	15.7211	96	62.947	96	37.523	96	78.232	96	45.19	96	48.52	96	9.4		Mean	0.480085	0.723354	0.74153	0.666045
97	35.2933	97	10.3057	97	67.862	97	37.421	97	71.571	97	41.582	97	46.9689	97	8.5		SD	0.192522	0.205636	0.188816	0.223096
98	34.5289	98	5.0369	98	69.007	98	36.878	98	64.016	98	39.921	98	46.5112	98	8.2444
99	35.8704	99	0.7616	99	54.983	99	37.009	99	60.254	99	42.212	99	44.9202	99	8
100	38.963	100	0	100	54.655	100	37.392	100	56.708	100	41.991	100	39.0625	100	8.4375
101	43.406	101	0	101	69.146	101	36.754	101	54.041	101	40.209	101	33.35	101	9.1625
102	44.3435	102	2.7733	102	64.414	102	33.016	102	56.351	102	41.772	102	30	102	10.075
103	43.0365	103	5.4533	103	58.777	103	27.763	103	60.877	103	44.266	103	30.5	103	9.9875
104	40.4455	104	7	104	66.975	104	27.28	104	67.027	104	44.984	104	31.09	104	9.9
105	38	105	5.96	105	74.397	105	28.752	105	72.543	105	45.354	105	30.0625	105	9.5
106	38.0038	106	6.5657	106	76.999	106	31.418	106	76.939	106	45.98	106	29.3506	106	9.9244
107	39.2978	107	9.1111	107	75.34	107	33.499	107	79.042	107	45.815	107	30	107	10.0498
108	40.3344	108	12.76	108	71.738	108	33.137	108	77.52	108	45.312	108	30.7525	108	10
109	40.1467	109	14.9322	109	66.87	109	28.406	109	73.255	109	47.402	109	29.6847	109	10.0173
110	38.5437	110	13.9778	110	65.586	110	23.362	110	67.546	110	49.732	110	26.0312	110	10.6094
111	35.2784	111	9.5867	111	66.422	111	23.847	111	67.113	111	49.329	111	23.5764	111	11
112	34.1213	112	5.9854	112	63.69	112	27.579	112	69.371	112	47.468	112	22.96	112	10.6
113	34	113	1.6763	113	64.268	113	31.49	113	71.14	113	45.84	113	26.4064	113	9.2314
114	34.1867	114	0	114	70.611	114	33.695	114	72.234	114	44.051	114	30.0756	114	7.95
115	34.4563	115	0	115	76.236	115	33.423	115	71.816	115	42.582	115	33.2227	115	6.625
116	34.6561	116	3.2111	116	72.194	116	33.944	116	69.051	116	41.494	116	33.9775	116	6.8725
117	34.6656	117	4	117	65.417	117	33.919	117	65.558	117	41.181	117	34.5623	117	7
118	35	118	2.5067	118	64.12	118	33.581	118	68.607	118	41.903	118	35.4556	118	7.675
119	34.8578	119	0.6146	119	65.124	119	33.648	119	79.134	119	42.097	119	38.2111	119	8.6236
120	34.7067	120	3.7333	120	68.109	120	34.766	120	88.262	120	42.696	120	41	120	9
121	34.6065	121	4	121	67.052	121	31.908	121	93.076	121	43.502	121	44.2014	121	9.0361
122	34.2217	122	4	122	66.621	122	29.072	122	93.619	122	45.081	122	45.9194	122	9.325
123	36.0715	123	4	123	68.097	123	26.847	123	93.766	123	46.861	123	44.1123	123	10.9127
124	43.006	124	4	124	65.327	124	26.255	124	90.527	124	44.274	124	42.3775	124	13.3
125	52.963	125	4	125	60.256	125	29.064	125	87.7	125	41.111	125	40.0703	125	15.1172
126	59.2896	126	5.4688	126	58.331	126	31.22	126	86.481	126	38.063	126	37.1012	126	16.0238
127	54.9186	127	4.32	127	60.457	127	31.127	127	78.464	127	37.732	127	33.4753	127	16.1561
128	46.7719	128	4.3881	128	66.623	128	29.323	128	73.955	128	37.982	128	31.44	128	15.72
129	40.3856	129	3.5456	129	71.252	129	23.69	129	71.371	129	37.27	129	30.6361	129	13.4375
130	38.0104	130	3.5437	130	66.653	130	19.135	130	74.066	130	35.89	130	29.3594	130	10.6406
131	37.2381	131	3.4946	131	70.922	131	17.08	131	79.174	131	34.47	131	27.8673	131	8.4452
132	35.72	132	4	132	80.827	132	18.077	132	81.878	132	32.803	132	26.4025	132	7.55
133	32.0142	133	5.9697	133	95.952	133	21.618	133	80.143	133	31.427	133	25.8248	133	7
134	28.9733	134	9.7611	134	106.928	134	25.741	134	68.308	134	31.292	134	25.2506	134	7
135	26.6	135	12.52	135	102.885	135	29.281	135	63.419	135	31.861	135	24.8789	135	7.0586
136	29.5379	136	12.9825	136	98.545	136	31.735	136	70.855	136	31.941	136	23.81	136	7.09
137	33.1365	137	11.5244	137	91.957	137	33.345	137	80.404	137	31.505	137	23.4939	137	7.4936
138	34.6581	138	9.7461	138	76.311	138	35.184	138	84.72	138	31.734	138	23.9306	138	7.1444
139	34.7201	139	10.5731	139	93.395	139	34.69	139	84.285	139	31.131	139	21.5403	139	7.5548
140	32.8237	140	15.9126	140	95.631	140	34.625	140	83.913	140	30.833	140	18.8125	140	7.4375
141	30.56	141	18.5285	141	90.56	141	35.24	141	84.274	141	31.443	141	17.2827	141	7.3923
142	29.1867	142	19.6125	142	79.5	142	34.762	142	83.264	142	31.519	142	16.425	142	6.85
143	30.5044	143	19.0711	143	77.054	143	30.989	143	78.251	143	29.908	143	16	143	6.025
144	32.88	144	15.2176	144	76.518	144	26.906	144	73.031	144	28.974	144	15.6	144	5.6
145	38.2607	145	13.5778	145	71.788	145	26	145	70.529	145	30.468	145	15.5664	145	5.1875
146	42.6469	146	11.9956	146	71.356	146	26.185	146	70.008	146	31.471	146	16.8762	146	5.225
147	47.4933	147	11.64	147	66.634	147	25.936	147	71.291	147	31.246	147	18.3248	147	6.0877
148	51.3316	148	14.0933	148	71.722	148	24.328	148	74.745	148	30.208	148	19.955	148	7
149	48.8904	149	16.6429	149	75.953	149	26.281	149	81.396	149	31.949	149	20.4278	149	7
150	46	150	17.6667	150	79.978	150	28	150	84.025	150	33.825	150	21.6406	150	7
151	43.6481	151	18.8918	151	81.38	151	29.086	151	83.371	151	35.046	151	23.3014	151	7
152	42	152	20.3925	152	81.474	152	28.566	152	84.489	152	35.99	152	23.7	152	7
153	42.0128	153	23.9936	153	79.916	153	28	153	89.165	153	37.017	153	23.5	153	7
154	42	154	25.7408	154	71.221	154	28	154	95.198	154	37.13	154	22.475	154	7
155	41.3526	155	26.2978	155	66.881	155	28.108	155	102.99	155	37.121	155	21.9375	155	6.5625
156	40.7189	156	25.0155	156	63.902	156	28.919	156	110.075	156	36.493	156	22.2275	156	6
157	39.0644	157	23.1533	157	66.984	157	29.039	157	111.945	157	37.354	157	22	157	5.7998
158	37.0982	158	21.0093	158	61.064	158	27.349	158	112.667	158	38.333	158	22.4944	158	5
159	36.2448	159	21	159	55.384	159	24.554	159	118.026	159	44.734	159	24.2111	159	5
160	36.1319	160	19.3111	160	55.813	160	22.612	160	125.683	160	51.087	160	26	160	5
161	36.9646	161	15.8264	161	60.294	161	21.007	161	129.747	161	55.128	161	28.2014	161	5.3764
162	37.9072	162	14.7152	162	66.299	162	22.004	162	129.901	162	58.572	162	28.825	162	5.9694
163	37.1428	163	16.8071	163	67.615	163	27.636	163	128.937	163	61.675	163	28.3248	163	6
164	35.5156	164	19.3553	164	65.752	164	37.649	164	126.391	164	64.477	164	26.7	164	6
165	37.6667	165	20.3333	165	69.877	165	48.03	165	119.697	165	62.348	165	25.4375	165	5.9375
166	41.8039	166	19.45	166	74.045	166	55.436	166	116.823	166	62.181	166	24.2756	166	5.7506
167	44.4796	167	17.5236	167	79.308	167	54.396	167	119.414	167	63	167	23.4564	167	6.3875
168	47.2912	168	15.3733	168	81.583	168	54.277	168	124.617	168	63.376	168	24.5	168	7
169	46.7822	169	13.6044	169	80.35	169	56.261	169	128.326	169	63.925	169	27.8361	169	7.2125
170	46.2607	170	13.7052	170	82.772	170	63.656	170	127.199	170	66.048	170	31.7344	170	8
171	47.8272	171	15.56	171	67.763	171	75.245	171	121.519	171	69.213	171	35.6125	171	8.0577
172	48	172	18.1289	172	54.196	172	84.258	172	113.61	172	71.237	172	37.85	172	9.8525
173	48	173	20.9084	173	37.503	173	90.334	173	108.437	173	71.18	173	38	173	11.5377
174	46.2229	174	24.2171	174	35.623	174	96.322	174	118.234	174	73.054	174	38	174	14.1
175	43.963	175	26.037	175	73.665	175	105.41	175	130.945	175	75.375	175	37.9414	175	14.8125
176	43.1992	176	26.8133	176	77.668	176	113.394	176	141.601	176	78.966	176	39.68	176	14.4
177	42.68	177	25.5216	177	88.865	177	114.533	177	148.57	177	83.315	177	43.5878	177	13.9875
178	44.3467	178	18.6889	178	99.31	178	115.566	178	154.362	178	85.107	178	47.7944	178	14
179	44.3556	179	11.5847	179	108.191	179	116.219	179	159.711	179	84.744	179	50.0673	179	15.1202
180	43.76	180	5.88	180	114.868	180	117.202	180	161.479	180	86.356	180	50.125	180	17.3125
181	43.6495	181	0	181	130.304	181	114.533	181	159.221	181	90.75	181	48.825	181	19.325
182	44.5199	182	0	182	149.764	182	112.57	182	150.398	182	96.186	182	50.3	182	21
183	43.6267	183	0	183	171.218	183	112.123	183	139.105	183	100.609	183	53.95	183	22
184	42.3022	184	0	184	184.705	184	111.719	184	139.159	184	102.923	184	55.89	184	23
185	39.4993	185	0	185	183.645	185	110.459	185	144.412	185	110.772	185	57.0586	185	23.1875
186	36.4	186	0	186	191.315	186	108.859	186	143.227	186	119.864	186	56.55	186	23.4744
187	32.8	187	0	187	195.6	187	104.247	187	138.855	187	124.921	187	55.0875	187	23.2748
188	29.3404	188	0	188	188.88	188	96.56	188	137.379	188	122.825	188	54.6975	188	23.45
189	26.9984	189	0	189	181.969	189	87.618	189	140.508	189	119.74	189	55.9625	189	24.5
190	25.2119	190	0	190	184.925	190	80.383	190	145.432	190	122.753	190	61.5156	190	27.3594
191	22.7228	191	0	191	182.758	191	72.441	191	146.012	191	126.302	191	67.0736	191	29.8486
192	19.5077	192	0	192	181.334	192	64.016	192	144.646	192	127.245	192	69.8	192	31.24
193	15.64	193	0	193	183.45	193	56.746	193	146.694	193	130.669	193	70.95	193	33.3628
194	12.1327	194	0	194	182.366	194	52.87	194	154.221	194	135.339	194	72.075	194	37.0756
195	8.4667	195	0	195	173.143	195	45.915	195	163.359	195	138.494	195	72.3125	195	39.2227
196	7	196	0	196	163.88	196	37.281	196	171.598	196	139.79	196	72.6775	196	39.7
197	7	197	0	197	151.256	197	31.122	197	179.163	197	141.027	197	72.2625	197	40
198	5.08	198	0	198	127.813	198	27.905	198	193.614	198	142.358	198	72.35	198	39.5612
199	2.2756	199	0	199	118.549	199	25.956	199	211.855	199	147.646	199	72.6389	199	38.325
200	0	200	0	200	118.708	200	21.216	200	230.177	200	153.633	200	73.5	200	36
201	0	201	0	201	118.825	201	17.732	201	243.299	201	157.724	201	74.7375	201	34.1236
202	0	202	0	202	107.676	202	16.852	202	249.742	202	157.833	202	75.65	202	32.675
203	0	203	0	203	97.137	203	13.882	203	247.081	203	150.687	203	76.475	203	31.8248
204	0	204	0	204	77.731	204	7.056	204	240.828	204	144.405	204	76.7	204	31.4275
205	0	205	0	205	61.199	205	3.191	205	227.475	205	137.583	205	75.9453	205	32.7148
206	0	206	0	206	53.896	206	2.677	206	204.753	206	127.804	206	76.9512	206	34.9494
207	0	207	0	207	47.648	207	3.086	207	172.998	207	114.628	207	77.8439	207	35.5436
208	0	208	0	208	56.681	208	2.313	208	138.123	208	99.756	208	77.36	208	35.36
209	0	209	0	209	57.485	209	1.902	209	101.718	209	85.318	209	72.7708	209	34.0139
210	0	210	0	210	45.778	210	1.774	210	70.404	210	73.968	210	65.4375	210	33.1406
211	0	211	0	211	29.875	211	2.089	211	45.966	211	46.395	211	58.6327	211	33.075
212	0	212	0	212	25.83	212	2.711	212	29.594	212	33.137	212	62.2425	212	34.1475
213	0	213	0	213	22.679	213	2.3	213	16.59	213	12.823	213	67.687	213	34.9123
214	0	214	0	214	21.374	214	1.443	214	5.592	214	32.646	214	70.7494	214	34.725
215	0	215	0	215	9.816	215	1	215	1.544	215	29.141	215	72.0703	215	33.9414
216	0	216	0	216	1.973	216	1	216	0.747	216	0	216	73.32	216	34.11
217	0	217	0	217	6.367	217	1	217	0	217	0	217	76.05	217	35.0439
218	0	218	0	218	7.455	218	1	218	0	218	0	218	77.7	218	37.6306
219	0	219	0	219	6.636	219	1	219	0	219	0	219	72.3653	219	38.5548
220	0	220	0	220	5.5	220	1	220	0	220	0	220	67.8125	220	38.4375
221	0	221	0	221	1	221	1	221	0	221	0	221	62.7403	221	36.6875
222	0	222	0	222	1	222	1	222	0	222	0	222	56.3056	222	33.0612
223	0	223	0	223	1	223	1	223	0.091	223	0	223	50.05	223	30.0439
224	0	224	0	224	2.292	224	1	224	0.057	224	0	224	44.8	224	27.72
225	0	225	0	225	1.706	225	1	225	0	225	0	225	41.0586	225	27
				226	1	226	1	226	0	226	0	226	37.7006	226	26.55
				227	1	227	1	227	0	227	0	227	33.3245	227	25.95
				228	1	228	1	228	0	228	0	228	27.8	228	23.6525
				229	1	229	1	229	0	229	0	229	24.65	229	19.2077
				230	1	230	1	230	0	230	0	230	20.7344	230	16.2812
				231	1	231	1	231	0	231	0	231	18.1375	231	13.8028
				232	1	232	1	232	0	232	0	232	15.9	232	11.6
				233	1	233	1	233	0	233	0	233	14.6125	233	9.2314
				234	1	234	1	234	0	234	0	234	14	234	7.475
				235	1	235	1	235	0	235	0	235	13.4375	235	6.9375
								236	0	236	0	236	12.3	236	6.65
								237	0	237	0	237	10.0997	237	5.7375
												238	7.6194	238	5
												239	5.2375	239	4.9639
												240	3	240	5

## Sheet: Fig 1B
	Iron DMSO			Iron Edelfosine
	0	30	60	0	30	60
Repeat1	1	6.6	2.8	1.33	6.6	5.1
Repeat2	1	5.8	2.1	0.84	5.1	4.2
Repeat3	1	4.9	1.8	1.42	3.6	3.3
Mean	1	5.76667	2.23333	1.19667	5.1	4.2
SD	0	0.85049	0.51316	0.312143	1.5	0.9
T-test	p-value
DMSO 0 vs 30	0.000630392
DMSO 0 vs 60	0.0141129
DMSO 30 vs 60	0.00352243
Edelfosine 0 vs 30	0.0115767
Edelfosine 0 vs 60	0.0115767
Edelfosine 30 vs 60	0.423217

## Sheet: Fig 1C
	Iron min
	0	30	60
Repeat1	1	2.8	0.5
Repeat2	1	1.9	0.3
Repeat3	1	1.6	0.1
Mean	1	2.1	0.3
SD	0	0.6245	0.2
T-test	p-value
0 vs 30	0.0379966
0 vs 60	0.00373845
30 vs 60	0.00894169

## Sheet: Fig 2A
	EtOH			CHX			CHX+CQ
	0	30	60	0	30	60	0	30	60
Repeat1	1	2.2	0.51	1.12	0.72	0.42	1.3	1.2	0.88
Repeat2	1	1.6	0.31	0.8	0.62	0.35	0.85	0.92	0.75
Repeat3	1	1.4	0.21	0.85	0.48	0.28	0.52	0.72	0.67
Mean	1	1.73333	0.343333	0.923333	0.606667	0.35	0.89	0.946667	0.766667
SD	0	0.416333	0.152753	0.172143	0.120554	0.07	0.391535	0.241109	0.105987
T-test	p-value
EtOH 0 vs 30	0.0379966
EtOH 0 vs 60	0.00173774
EtOH 30 vs 60	0.00558403
CHX 0 vs 30	0.0594293
CHX 0 vs 60	0.00591026
CHX 30 vs 60	0.0332475
CHX CQ 0 vs 30	0.841412
CHX CQ 0 vs 60	0.626296
CHX CQ 30 vs 60	0.302055

## Sheet: Fig 2B
	EtOH			CHX			CHX+MG132
	0	30	60	0	30	60	0	30	60
Repeat1	1	3.1	0.61	1.12	0.85	0.32	0.81	0.43	0.31
Repeat2	1	2.7	0.41	0.8	0.69	0.25	0.7	0.34	0.21
Repeat3	1	2.2	0.31	0.85	0.53	0.2	0.59	0.21	0.15
Mean	1	2.66667	0.443333	0.923333	0.69	0.256667	0.7	0.326667	0.223333
SD	0	0.450925	0.152753	0.172143	0.16	0.0602771	0.11	0.110604	0.080829
T-test	p-value
EtOH 0 vs 30	0.00305769
EtOH 0 vs 60	0.00322176
EtOH 30 vs 60	0.00126958
CHX 0 vs 30	0.160618
CHX 0 vs 60	0.00318639
CHX 30 vs 60	0.0117846
CHX MG132 0 vs 30	0.0143147
CHX MG132 0 vs 60	0.00377013
CHX MG132 30 vs 60	0.261441

## Sheet: Fig 2D
EtOH								CHX										Pearson
Iron 0 min				Iron 30 min				Iron 0 min				Iron 0 min						EtOH								CHX
Red		Green		Red		Green		Red		Green		Red		Green				Iron 0 min				Iron 30 min				Iron 0 min				Iron 30 min
Distance_(pixels)	Gray_Value	Distance_(pixels)	Gray_Value	Distance_(pixels)	Gray_Value	Distance_(pixels)	Gray_Value	Distance_(pixels)	Gray_Value	Distance_(pixels)	Gray_Value	Distance_(pixels)	Gray_Value	Distance_(pixels)	Gray_Value		1	0.308276				0.867178				0.362508				0.799938
0	0	0	0	0	2	0	2	0	1	0	0	0	0	0	0		2	0.23443				0.76377				0.45362				0.56327
1	0	1	2	1	2	1	2	1	1	1	0	1	0	1	0		3	0.45636				0.37365				0.56647				0.88594
2	0	2	3	2	2	2	2	2	1	2	0	2	0	2	0		4	0.46637				0.88463				0.88588				0.90637
3	0	3	5	3	2	3	2	3	1	3	0	3	0	3	0		5	0.27746				0.81234				0.837738				0.86473
4	0	4	7	4	2	4	2	4	1	4	0	4	0	4	0		6	0.28847				0.94322				0.563652				0.45288
5	0	5	9	5	2	5	2	5	1	5	0.5666	5	0	5	0		7	0.46637				0.84722				0.24435				0.67382
6	0	6	8	6	2	6	2	6	1	6	1.1135	6	0	6	0		8	0.67443				0.87635				0.44352				0.78954
7	0	7	6	7	2	7	2	7	1	7	1	7	0	7	0		9	0.21377				0.81243				0.24435				0.84932
8	0	8	5	8	2	8	2	8	1	8	0.5665	8	0	8	0		10	0.31255				0.76453				0.435562				0.90536
9	0	9	7	9	2	9	2	9	1.5262	9	0	9	0	9	0		11	0.21774				0.42432				0.34288				0.8392
10	0	10	8	10	2.571	10	2	10	1.8026	10	0	10	0	10	0		12	0.54663				0.90632				0.466367				0.7362
11	0	11	10	11	3	11	2	11	1.1856	11	0	11	0	11	0		13	0.37298				0.36478				0.38746				0.75732
12	20	12	13	12	2.849	12	2	12	1	12	0	12	0	12	0		14	0.64773				0.842133				0.68299				0.72843
13	20	13	16	13	2.336	13	2	13	1	13	0	13	0	13	0		15	0.43298				0.78437				0.718829				0.84332
14	24	14	20	14	2	14	2	14	1	14	0	14	0	14	0		16	0.23748				0.84738				0.24435				0.57432
15	29	15	24	15	2.267	15	2.857	15	1.5226	15	0	15	0	15	0		17	0.34563				0.91422				0.35621				0.92934
16	35	16	28	16	2.916	16	3	16	1.8841	16	0.0287	16	0	16	0		18	0.66453				0.56477				0.41889				0.64192
17	38	17	30	17	3.878	17	3	17	2.0644	17	0.411	17	0	17	0.974		19	0.43587				0.87364				0.45768				0.43662
18	41	18	32	18	4.032	18	3	18	2.2446	18	0.7881	18	0	18	1.811		20	0.55334				0.51662				0.57298				0.75843
19	43	19	35	19	3.758	19	3	19	2.4249	19	0.5339	19	3.022	19	5.48		21	0.53424				0.93745				0.74663				0.90382
20	44	20	43	20	5.286	20	3	20	2.6052	20	0.239	20	6.404	20	9.616		22	0.318934				0.87384				0.25366				0.83743
21	45	21	50	21	7	21	3	21	4.0644	21	0	21	10.708	21	14.576		23	0.48911				0.87388				0.37485				0.728143
22	47	22	57	22	7.54	22	3.857	22	6.7899	22	0.2966	22	16.894	22	21.355		24	0.67732				0.72244				0.56355				0.49302
23	49	23	61	23	8.074	23	6.407	23	9.5021	23	0.6737	23	24.454	23	31.774		25	0.817483				0.81722				0.25269				0.612
24	52	24	66	24	8.84	24	9.618	24	11.2403	24	1.0508	24	31.076	24	44.652		26	0.453667				0.46754				0.26354				0.82678
25	53	25	72	25	10.471	25	11.63	25	12.8728	25	1.5132	25	37.336	25	57.834		27	0.598375				0.92388				0.38456				0.53772
26	53	26	78	26	12.857	26	11.152	26	14.7872	26	2.8644	26	42.105	26	68.938		28	0.227142				0.64738				0.2637				0.92093
27	53	27	85	27	15.406	27	10.28	27	16.7355	27	5.2103	27	47.571	27	78.097		29	0.35629				0.73893				0.7843				0.5362
28	51	28	84	28	18.353	28	11	28	18.6628	28	8.3824	28	53.899	28	88.428		30	0.287321				0.45973				0.36129				0.8724
29	49	29	82	29	22.179	29	12.599	29	21.3021	29	8.0636	29	61.024	29	111.499
30	47	30	80	30	25.899	30	15.791	30	23.2232	30	7.0088	30	70.943	30	141.296
31	48	31	74	31	28.924	31	21.085	31	23.7639	31	7.5171	31	81.154	31	172.354
32	49	32	67	32	32.694	32	29.19	32	24.7554	32	8	32	86.375	32	177.533		1	0.3433				0.88748				0.45637				0.56477
33	50	33	62	33	38.724	33	39.687	33	26.7124	33	8	33	91.107	33	175.964		2	0.45663				0.80991				0.74833				0.71829
34	52	34	59	34	46.714	34	50.286	34	29.0365	34	6.3475	34	96.812	34	174.939		3	0.84933				0.76574				0.25632				0.80839
35	53	35	55	35	54.765	35	59.882	35	30.309	35	5.4132	35	104.286	35	171.777		4	0.78233				0.746637				0.21132				0.78991
36	52	36	51	36	70.558	36	80.154	36	30.6844	36	6.8814	36	110.944	36	168.925		5	0.76047				0.70842				0.36477				0.67581
37	48	37	47	37	85.167	37	101.304	37	30.6352	37	8.7669	37	116.12	37	167.54		6	0.64732				0.88577				0.40904				0.45321
38	45	38	43	38	100.946	38	123.055	38	28.9571	38	10.1674	38	117.703	38	165.079		7	0.61882				0.66342				0.30291				0.33211
39	54	39	39	39	118.539	39	144.072	39	26.6596	39	11.5268	39	117.008	39	159.716		8	0.53263				0.45434				0.34563				0.81002
40	64	40	36	40	141.128	40	162.753	40	25.5423	40	12.1186	40	114.917	40	150.656		9	0.42111				0.45622				0.38992				0.6453
41	71	41	33	41	161.673	41	172.401	41	24.8843	41	13.0466	41	113.004	41	143.72		10	0.20893				0.83109				0.45217				0.57489
42	70	42	31	42	179.529	42	171.176	42	24.1502	42	13.9746	42	111.672	42	139.795		11	0.42552				0.71443				0.6661				0.83067
43	69	43	29	43	198.813	43	168.09	43	23.1838	43	14.9025	43	110.132	43	134.18		12	0.42301				0.90129				0.32415				0.90233
44	69	44	28	44	189.814	44	164.616	44	23.2446	44	14.5073	44	108.587	44	127.26		13	0.42092				0.88941				0.20902				0.71892
45	72	45	28	45	181.962	45	163.06	45	24.5411	45	13.2712	45	106.721	45	123.27		14	0.6374				0.70109				0.32943				0.74089
46	75	46	27	46	177.091	46	160.193	46	26.7185	46	12.0751	46	105.07	46	122.616		15	0.25633				0.89065				0.68594				0.45306
47	73	47	28	47	169.897	47	153.158	47	29.9195	47	11.1062	47	102.498	47	122.537		16	0.46373				0.63443				0.70099				0.53687
48	69	48	28	48	163.251	48	141.718	48	33.646	48	10.5128	48	102	48	116.218		17	0.61263				0.3129				0.56431				0.74894
49	66	49	28	49	160.765	49	129.765	49	34.5021	49	11.1943	49	102.359	49	105.951		18	0.4312				0.74522				0.43371				0.65898
50	67	50	30	50	159.882	50	120.485	50	33.9485	50	12.1148	50	102.821	50	95.148		19	0.47366				0.92334				0.38944				0.77536
51	68	51	31	51	158.143	51	111.245	51	32.8781	51	12.0932	51	101.989	51	82.913		20	0.21093				0.83742				0.38909				0.85887
52	69	52	32	52	156.293	52	106.724	52	29.6381	52	12.3898	52	101.154	52	69.533		21	0.6352				0.53433				0.32109				0.7389
53	69	53	30	53	153.408	53	104.995	53	27.4061	53	12.1926	53	100.988	53	55.801		22	0.53633				0.81232				0.21909				0.82809
54	69	54	29	54	148.848	54	101.511	54	27.073	54	13.8493	54	99.485	54	45.079		23	0.45089				0.77035				0.33671				0.74437
55	68	55	29	55	142.737	55	96.407	55	27.9952	55	16.7458	55	94.758	55	37.541		24	0.33109				0.813223				0.40903				0.82297
56	67	56	31	56	134	56	89.059	56	28.1466	56	19.4407	56	87.188	56	31.55		25	0.21092				0.45631				0.41209				0.45621
57	65	57	33	57	129.044	57	83.399	57	27.2747	57	20.5398	57	80.947	57	26.437		26	0.28756				0.84231				0.77522				0.31234
58	61	58	30	58	128.401	58	78.724	58	27.4506	58	20.1836	58	78.818	58	20.489		27	0.36744				0.7658				0.31209				0.78387
59	57	59	26	59	126.663	59	74.882	59	26.6481	59	17.875	59	79.865	59	14.053		28	0.54631				0.65709				0.71908				0.80308
60	52	60	21	60	124.623	60	71.013	60	26.8155	60	15.7346	60	79.476	60	8.44		29	0.44189				0.87788				0.32022				0.77644
61	53	61	25	61	124.671	61	67.891	61	26.9957	61	15.4051	61	77.459	61	6.327		30	0.75045				0.76478				0.28738				0.60833
62	53	62	29	62	122.227	62	64.723	62	28.4409	62	15.4835	62	73.392	62	8.415
63	54	63	31	63	112.118	63	59.412	63	30.9056	63	15.9802	63	69.529	63	10.605
64	56	64	27	64	101.511	64	54.627	64	32.5107	64	15.2203	64	66.54	64	11.808		1	0.34552				0.8083				0.41232				0.75457
65	57	65	23	65	95.942	65	52.571	65	34.5352	65	13.3644	65	65.175	65	12.204		2	0.23484				0.74839				0.23283				0.71233
66	58	66	22	66	93.214	66	51.717	66	34.1193	66	12.2187	66	63.604	66	12.633		3	0.15829				0.88934				0.31378				0.46366
67	57	67	23	67	90.138	67	49.046	67	33.9344	67	13.7076	67	63.625	67	12.38		4	0.56477				0.83434				0.45366				0.51425
68	57	68	25	68	85.388	68	44.204	68	32.6955	68	15.2881	68	63.651	68	10.521		5	0.71078				0.77188				0.6907				0.78909
69	60	69	24	69	80.196	69	38.795	69	30.749	69	16.0424	69	63.234	69	7.219		6	0.45362				0.70789				0.12934				0.81909
70	65	70	23	70	75.882	70	36	70	30.1247	70	16.7966	70	61.323	70	4.078		7	0.38607				0.71456				0.79001				0.75611
71	70	71	21	71	70.473	71	36.395	71	28.7529	71	16.1774	71	58.406	71	1.951		8	0.36653				0.56777				0.50133				0.38122
72	67	72	20	72	65.288	72	36.325	72	28.0593	72	15.1864	72	55.247	72	0.996		9	0.45552				0.72428				0.43211				0.45333
73	64	73	18	73	62.106	73	35.429	73	29.574	73	13.9097	73	53.563	73	0.734		10	0.31001				0.33112				0.38677				0.71023
74	64	74	17	74	60.514	74	34.571	74	30.4822	74	14.5763	74	51.159	74	3.266		11	0.43523				0.64536				0.78111				0.80677
75	68	75	16	75	58.729	75	34.764	75	32.618	75	15	75	46.507	75	7.506		12	0.64099				0.60987				0.56433				0.76732
76	72	76	15	76	54.537	76	34.821	76	36.0815	76	14.6527	76	43.401	76	10.358		13	0.54632				0.81029				0.4536				0.71066
77	71	77	16	77	50.059	77	33.529	77	37.8798	77	14.0381	77	42.641	77	9.284		14	0.45622				0.84632				0.32898				0.65353
78	67	78	17	78	48.976	78	30.46	78	38.5204	78	14.5736	78	44.65	78	5.475		15	0.36112				0.81734				0.38988				0.45612
79	63	79	18	79	50.848	79	28.648	79	38.5193	79	15.649	79	45	79	2.474		16	0.39023				0.63525				0.21254				0.78921
80	60	80	21	80	51.994	80	28	80	38.4224	80	16.339	80	45	80	1.731		17	0.40401				0.50909				0.25663				0.79911
81	57	81	24	81	50.324	81	28	81	38.7653	81	16.9126	81	43.606	81	2.699		18	0.55622				0.46588				0.32894				0.63233
82	54	82	26	82	48.381	82	27.99	82	39.5923	82	15.9929	82	40.979	82	4.62		19	0.28921				0.83121				0.41083				0.45586
83	50	83	23	83	46.857	83	27.311	83	40.0222	83	16.5869	83	40	83	5.721		20	0.33456				0.75308				0.77888				0.50031
84	46	84	20	84	45.824	84	25.882	84	40.4163	84	17.0503	84	40.839	84	5.122		21	0.74531				0.81045				0.22902				0.72321
85	44	85	17	85	43.184	85	24	85	41.9523	85	18.2203	85	41.122	85	4.009		22	0.80109				0.78524				0.36708				0.75674
86	48	86	17	86	43.264	86	22.118	86	44.0644	86	19.7288	86	40.766	86	3.59		23	0.36723				0.80627				0.40783				0.72311
87	51	87	17	87	44.705	87	21.719	87	47.9675	87	21.2373	87	39.389	87	4.607		24	0.45634				0.68921				0.38779				0.50508
88	53	88	17	88	44.533	88	23.067	88	53.1817	88	22	88	37.956	88	6.373		25	0.32321				0.84511				0.43211				0.78432
89	53	89	17	89	44.618	89	24.15	89	56.732	89	20.822	89	36.524	89	8.039		26	0.38904				0.75639				0.20384				0.76464
90	52	90	17	90	44.077	90	23.739	90	56.6609	90	19.9693	90	36.105	90	9		27	0.35617				0.88399				0.68471				0.68822
91	52	91	17	91	42.706	91	23.059	91	55.5794	91	19.3787	91	37.079	91	9		28	0.22211				0.8209				0.22109				0.88762
92	52	92	17	92	40.149	92	22.834	92	54.0773	92	18.8862	92	38.948	92	9		29	0.3133				0.71433				0.31259				0.35401
93	52	93	16	93	41.951	93	22.52	93	51.7047	93	18.1408	93	39	93	9.908		30	0.14677				0.45188				0.65411				0.80087
94	50	94	13	94	45.074	94	21.323	94	49.0043	94	16.4639	94	37.889	94	10		Mean	0.444091				0.734279				0.438053				0.695442
95	49	95	10	95	47.19	95	21.718	95	47.6266	95	14.816	95	34.624	95	10.795		SD	0.166761				0.158087				0.179346				0.155055
96	49	96	9	96	49.647	96	23.587	96	46.8411	96	14.3901	96	31.894	96	10.664
97	52	97	12	97	52.095	97	24.697	97	46.02	97	17.1918	97	31.014	97	8.321
98	55	98	16	98	57.706	98	24.529	98	46	98	19.8365	98	32.689	98	5.166
99	53	99	17	99	65.46	99	24.361	99	45.746	99	20.0879	99	33.55	99	2.236
100	46	100	16	100	71.546	100	24.007	100	44.9485	100	19.2034	100	33.556	100	1.363
101	40	101	15	101	77.331	101	23.564	101	44.6428	101	18.073	101	33.63	101	2.614
102	44	102	13	102	83.061	102	24.265	102	44.6137	102	16.0669	102	33.643	102	4.367
103	50	103	11	103	86.173	103	24.486	103	44.6652	103	15.1568	103	33.747	103	5.764
104	55	104	10	104	84.934	104	22.546	104	45.3076	104	15.4002	104	32.144	104	6.195
105	53	105	13	105	81.059	105	21.176	105	45.3433	105	16.8729	105	29.705	105	5.878
106	51	106	16	106	78.423	106	20.047	106	45.6781	106	18.3644	106	29.005	106	4.943
107	50	107	17	107	78.515	107	20.714	107	45.3004	107	19.2924	107	29.623	107	4.006
108	50	108	16	108	78.067	108	21.778	108	45.879	108	20	108	30.345	108	3.074
109	51	109	15	109	75.412	109	22.928	109	47.5641	109	19.6241	109	31.061	109	3.031
110	51	110	15	110	71.295	110	22.613	110	49.5579	110	17.4746	110	30.188	110	4.183
111	51	111	15	111	67.729	111	21.972	111	54.309	111	15.4177	111	30.493	111	4.931
112	52	112	15	112	67.647	112	20.588	112	57.6292	112	14.7627	112	31.21	112	5
113	47	113	13	113	69.633	113	20.076	113	58.7382	113	14.5824	113	30.729	113	5
114	42	114	12	114	71.158	114	20.465	114	59.0558	114	14.2167	114	29.767	114	4.905
115	39	115	11	115	70.028	115	22.714	115	58.4335	115	13.736	115	29	115	5
116	44	116	12	116	66.911	116	25.088	116	57.8112	116	13.8983	116	29	116	5.216
117	49	117	13	117	66.179	117	26.875	117	57.0995	117	14.4492	117	29.672	117	6.196
118	54	118	13	118	69.641	118	29.916	118	56.2961	118	15.75	118	31	118	8.031
119	59	119	12	119	74	119	33	119	55.4936	119	17.4245	119	30.59	119	9.663
120	65	120	10	120	80.491	120	31.118	120	55.6309	120	18.6837	120	28.996	120	8.729
121	70	121	9	121	85.878	121	29.21	121	55.8112	121	18.7373	121	28.95	121	6.222
122	75	122	8	122	83.938	122	26.551	122	55.9992	122	17.9679	122	28.68	122	3.302
123	79	123	7	123	79.433	123	24.95	123	59.1611	123	16.8971	123	28.098	123	7.662
124	78	124	9	124	74.203	124	24.312	124	62.4115	124	16.5941	124	28.049	124	12.914
125	75	125	12	125	69.07	125	23.782	125	63.7159	125	17.9909	125	26.376	125	16.489
126	74	126	14	126	63.824	126	22.412	126	64.9871	126	18.9237	126	26	126	13.953
127	75	127	15	127	60.414	127	22	127	65.5171	127	18.9098	127	26	127	10.956
128	76	128	16	128	59.01	128	22	128	65.591	128	19.2712	128	26	128	8.051
129	76	129	15	129	59.149	129	22.752	129	63.3233	129	18.4429	129	27.1	129	6.623
130	73	130	12	130	63.756	130	23.365	130	60.6301	130	17.1348	130	28.218	130	4.764
131	71	131	8	131	70.11	131	22.429	131	58.0309	131	17.4785	131	28.472	131	1.873
132	69	132	7	132	76.975	132	20.905	132	55.5375	132	18	132	28.828	132	0.886
133	68	133	7	133	80	133	20.176	133	52.8425	133	16.8222	133	29	133	2.429
134	67	134	7	134	76.571	134	20.689	134	49.9013	134	15.3042	134	29.008	134	4.17
135	67	135	6	135	71.766	135	20.914	135	48.0892	135	14.7246	135	29.314	135	6.492
136	67	136	6	136	66.327	136	20.286	136	47.485	136	14.2295	136	31.055	136	6.731
137	66	137	6	137	64.006	137	19.571	137	48.4034	137	13.7813	137	31.052	137	7.144
138	59	138	8	138	63.15	138	19.36	138	50.2618	138	12.1017	138	32.921	138	7.284
139	53	139	9	139	59.529	139	20.25	139	49.3604	139	13.4068	139	35.686	139	7.627
140	52	140	10	140	53.706	140	21.235	140	48.4885	140	14.7119	140	38.489	140	7.039
141	55	141	10	141	49.834	141	21.619	141	48.8403	141	17.9044	141	40.512	141	5.373
142	58	142	10	142	49.399	142	22.489	142	49.3863	142	21.0689	142	40.511	142	4.306
143	58	143	10	143	49.092	143	23.571	143	49.1388	143	24.2326	143	39.517	143	3.795
144	55	144	10	144	47.555	144	24	144	48.3433	144	25	144	37.865	144	3.685
145	53	145	10	145	46.345	145	23.672	145	48.6837	145	24.8236	145	37	145	5.51
146	48	146	8	146	45.748	146	23.828	146	49.2704	146	24.5456	146	37.244	146	10.27
147	44	147	7	147	49.059	147	28	147	50.2306	147	24.0254	147	38.275	147	15.736
148	42	148	6	148	52.426	148	32.516	148	52.7234	148	23.8136	148	38.991	148	19.146
149	48	149	8	149	56.049	149	32.916	149	56.8223	149	24.1907	149	38.958	149	13.276
150	54	150	10	150	57.545	150	32.517	150	59.9212	150	24.4571	150	38.424	150	6.817
151	58	151	10	151	57.461	151	33.223	151	62.2429	151	23.8839	151	39.07	151	1.273
152	57	152	9	152	57.31	152	35.203	152	64.6209	152	23.2022	152	39.428	152	4.553
153	57	153	7	153	56.735	153	37.878	153	65.4138	153	22.1314	153	39.786	153	8.28
154	56	154	7	154	54.294	154	38.176	154	64.0858	154	24.8969	154	40.288	154	13.346
155	55	155	7	155	55.613	155	36.639	155	64.3981	155	27.1229	155	39.732	155	16.354
156	54	156	7	156	57.706	156	35.767	156	67.0858	156	27.9598	156	38.969	156	18.362
157	56	157	6	157	58.98	157	37.143	157	68.8097	157	27.5812	157	36.728	157	18.844
158	57	158	5	158	60.724	158	39.711	158	68.5245	158	27.5847	158	39.154	158	17.497
159	58	159	5	159	64.791	159	44.01	159	67.4421	159	27.9619	159	43.604	159	16.338
160	60	160	7	160	69.307	160	48.271	160	65.977	160	28.8388	160	47.201	160	16.662
161	62	161	9	161	72.588	161	50	161	64.2918	161	30.3769	161	48.956	161	18.707
162	61	162	10	162	76.764	162	51.708	162	61.737	162	31.1864	162	50.143	162	21.047
163	59	163	11	163	83.663	163	53.429	163	60.3393	163	32.473	163	52.031	163	23.524
164	56	164	11	164	89.819	164	55.714	164	58.691	164	34.5593	164	53.533	164	26.607
165	55	165	11	165	93.315	165	58.106	165	57.3907	165	37.4534	165	54.659	165	29.265
166	55	166	10	166	95.623	166	60.479	166	56.2202	166	39.6951	166	57.568	166	30.891
167	55	167	9	167	95.675	167	61.824	167	55.3656	167	42.8487	167	58.799	167	33.319
168	55	168	10	168	95.294	168	63.765	168	53.7839	168	45.4723	168	59.315	168	36.462
169	54	169	10	169	93.076	169	63.914	169	52.4506	169	47.2924	169	59.072	169	39.857
170	54	170	11	170	91.327	170	63.429	170	50.9944	170	49.0847	170	58.135	170	43.231
171	52	171	10	171	88.88	171	64.01	171	51.4077	171	52.176	171	55.556	171	46.478
172	51	172	10	172	88.757	172	66.286	172	50.9056	172	54.4217	172	53.834	172	50.126
173	50	173	9	173	88.976	173	69.623	173	48.97	173	55	173	52.349	173	53.812
174	49	174	7	174	85.402	174	74.779	174	47.9743	174	55	174	52.787	174	59.236
175	48	175	4	175	80.588	175	79.588	175	46.0086	175	54.6059	175	55.095	175	65.521
176	48	176	6	176	83.366	176	82.818	176	44.7527	176	54.9986	176	57.986	176	71.853
177	49	177	8	177	91.335	177	87.154	177	44.9964	177	55.5	177	63.08	177	75.812
178	49	178	11	178	101.365	178	92.896	178	46.1111	178	56.6102	178	70.301	178	77.843
179	45	179	12	179	112.405	179	99.962	179	46.5322	179	59.3797	179	76.502	179	80.673
180	41	180	13	180	120.286	180	106.82	180	46.389	180	63.7498	180	80.362	180	82.07
181	39	181	13	181	122.95	181	111.441	181	46.8798	181	66.8954	181	82.898	181	79.048
182	40	182	11	182	125.824	182	118	182	48.6343	182	67	182	86.498	182	76.826
183	40	183	9	183	131.322	183	129.863	183	49.0203	183	67.8178	183	91.084	183	75.873
184	40	184	8	184	137	184	137.863	184	48.7184	184	68.7458	184	94.401	184	87.507
185	40	185	8	185	142.429	185	140.023	185	47.1942	185	69.6737	185	98.663	185	102.117
186	40	186	7	186	147.571	186	142.842	186	45.2285	186	70.1441	186	105.255	186	114.532
187	40	187	7	187	152.592	187	147.694	187	44.1227	187	69.7379	187	111.919	187	125.544
188	40	188	8	188	158.227	188	150.304	188	44.6863	188	68.8814	188	116.733	188	136.331
189	40	189	8	189	163.882	189	149.706	189	44.9832	189	67.7757	189	119.108	189	146.489
190	40	190	7	190	162.286	190	144.499	190	45.7382	190	66.9698	190	122.269	190	153.323
191	40	191	7	191	159.857	191	143.503	191	47.0305	191	66.7073	191	126.157	191	157.839
192	40	192	6	192	156.534	192	147.726	192	48.0384	192	62.1976	192	129.376	192	162.593
193	41	193	8	193	153.685	193	152.17	193	50.4951	193	55.8132	193	128.952	193	166.904
194	43	194	9	194	151.873	194	154.285	194	53.9587	194	48.9196	194	122.102	194	169.2
195	41	195	7	195	150.923	195	155.352	195	55.8548	195	45.6268	195	113.493	195	170.341
196	38	196	4	196	148.118	196	157	196	56.7558	196	41.7087	196	106.17	196	171.257
197	35	197	1	197	140.982	197	161.242	197	56.6844	197	37.7507	197	102.222	197	171.122
198	32	198	2	198	143.978	198	154.958	198	55.7082	198	35.2542	198	99.908	198	172.464
199	30	199	4	199	144.872	199	146.517	199	53.6031	199	35.9802	199	97.353	199	173.829
200	28	200	6	200	141.169	200	139.178	200	50.1459	200	38.7797	200	94.571	200	177.21
201	25	201	5	201	131.999	201	135.216	201	46.784	201	39.8962	201	92.402	201	180.673
202	22	202	4	202	120.762	202	137.51	202	44.3309	202	39.2929	202	91.095	202	182.841
203	20	203	2	203	108.706	203	138.235	203	42.5877	203	37.3034	203	90.017	203	187.901
204	16	204	1	204	98.918	204	139.061	204	40.346	204	34.5725	204	87.494	204	198.367
205	12	205	0	205	89.415	205	140.706	205	36.6438	205	31.8264	205	84.518	205	214.273
206	11	206	0	206	83.436	206	138.642	206	31.0858	206	29.5169	206	81.795	206	224.776
207	11	207	0	207	77.273	207	134.149	207	25.4549	207	17.0071	207	80.234	207	219.09
208	11	208	0	208	71.83	208	131.283	208	20.1487	208	15.8569	208	78.434	208	200.558
209	8	209	0	209	67.435	209	126.917	209	15.1475	209	14.9179	209	75.127	209	177.388
210	4	210	0	210	64.412	210	118	210	11.8155	210	1.05454	210	69.651	210	145.978
211	1	211	0	211	59.115	211	107.874	211	8.1116	211	1.34354	211	61.34	211	111.814
212	1	212	0	212	55.086	212	99.752	212	4.6395	212	0	212	51.405	212	80.469
213	0	213	0	213	52.312	213	88.843	213	3.6567	213	0	213	41.594	213	58.066
214	0	214	0	214	47.711	214	75.244	214	2.6738	214	0	214	34.225	214	40.249
215	0	215	0	215	39.423	215	61.34	215	1.691	215	0	215	28.418	215	21.527
216	0	216	0	216	30.412	216	49.603	216	0.7082	216	0	216	22.392	216	12.902
217	0	217	0	217	22.765	217	38.765	217	0	217	0	217	16.814	217	10.657
218	0	218	0	218	16.252	218	26.9	218	0	218	0	218	9.185	218	10
219	0	219	0	219	10.64	219	16.522	219	0	219	0	219	5.035	219	9.725
				220	7.415	220	12.084	220	0	220	0	220	4	220	8.764
				221	5.143	221	10.02	221	0	221	0	221	4	221	7.134
				222	4	222	7.63	222	0	222	0	222	2.166	222	6.204
				223	4	223	5.403	223	0	223	0	223	0	223	0
				224	4	224	3.176	224	0	224	0	224	0	224	0
				225	3.712	225	3	225	0	225	0	225	0	225	0
				226	2.437	226	3	226	0	226	0	226	0	226	0
				227	2	227	3	227	0	227	0	227	0	227	0
				228	2	228	2.625	228	0	228	0	228	0	228	0
				229	2	229	2	229	0	229	0	229	0	229	0
				230	2	230	2	230	0	230	0
				231	2	231	2	231	0	231	0
				232	2	232	2	232	0	232	0
				233	2	233	2	233	0	233	0
				234	2	234	2	234	0	234	0
				235	2	235	2	235	0	235	0
				236	2	236	2	236	0	236	0
				237	2	237	2
				238	2	238	2

## Sheet: Fig 3B
	HA
	0	15	30	60
Repeat1	1	0.9	1.4	1.3		T-test	p-value
Repeat2	1	1.1	1.2	1.2		0 vs 15	0.491767
Repeat3	1	1.2	1	1		0 vs 30	0.158302
mean	1	1.06667	1.2	1.16667		0 vs 60	0.131778
SD	0	0.152753	0.2	0.152753
	TvArf220
	0	15	30	60
Repeat1	1	2.2	3.4	0.3		T-test	p-value
Repeat2	1	1.6	2.7	0.2		0 vs 15	0.158302
Repeat3	1	1	2	0.6		0 vs 30	0.0136254
Mean	1	1.6	2.7	0.366667		0 vs 60	0.00621361
SD	0	0.6	0.7	0.208167

## Sheet: Fig 3C
	HA-Arf-220
	Wt	T31N	Wt	Q71L
Repeat1	1	0.4	1.3	3.4		T-test	p-value
Repeat2	1	0.2	1.2	2.9		Wt vs T31N	0.000963969
Repeat3	1	0.1	1	2.3		Wt vs Q71L	0.00673617
Mean	1	0.233333	1.16667	2.86667
SD	0	0.152753	0.152753	0.550757

## Sheet: Fig 3D
	0				Pearson	Repeat 1	Repeat 2	Repeat 3
Red		Green			1	0.816778	0.80123	0.90435
Distance_(pixels)	Gray_Value	Distance_(pixels)	Gray_Value		2	0.726367	0.56473	0.88432
0	0	0	2		3	0.8675	0.78433	0.71829
1	0	1	1.594		4	0.32634	0.7109	0.56112
2	0	2	1.188		5	0.26734	0.48045	0.40192
3	0	3	1		6	0.90553	0.70212	0.6746
4	0	4	0.594		7	0.83745	0.56122	0.61089
5	0	5	0		8	0.76352	0.63701	0.45112
6	0	6	0		9	0.90882	0.80542	0.66455
7	1.957	7	0.062		10	0.48934	0.81882	0.78832
8	6.642	8	0.304		11	0.78393	0.71562	0.76673
9	10.401	9	1.217		12	0.94485	0.40882	0.71355
10	11.283	10	1.95		13	0.93223	0.65443	0.56543
11	6.62	11	2.023		14	0.91732	0.67001	0.88521
12	1.75	12	2.125		15	0.354647	0.71332	0.78832
13	0.095	13	2.905		16	0.894884	0.51511	0.8018
14	0	14	3.533		17	0.83472	0.45663	0.72661
15	0	15	4.174		18	0.85632	0.90021	0.79258
16	0	16	5.294		19	0.72623	0.87721	0.62864
17	1.671	17	5.899		20	0.71992	0.63523	0.70993
18	4.168	18	6.304		21	0.68793	0.60213	0.90192
19	5.2	19	7.058		22	0.78342	0.75666	0.8021
20	3.854	20	9.014		23	0.43454	0.78221	0.84533
21	2.873	21	12.739		24	0.81782	0.60546	0.78654
22	1.986	22	17.209		25	0.93443	0.77321	0.65901
23	1.667	23	21.667		26	0.9399	0.90123	0.78912
24	6.13	24	24.979		27	0.28543	0.41122	0.34333
25	12.221	25	27.942		28	0.93211	0.75521	0.64533
26	18.868	26	30.987		29	0.80554	0.65122	0.90122
27	24.813	27	34.202		30	0.54636	0.78322	0.75531
28	30.596	28	36.13		Mean	0.710484
29	37.372	29	37.589		SD	0.168351
30	40.807	30	37.783
31	37.208	31	36.186
32	31.939	32	32.127
33	27.762	33	28.66
34	29.916	34	26.719
35	38.649	35	25.078
36	48.189	36	24.13
37	52.852	37	24.771
38	52.097	38	26.374
39	52.794	39	27.777
40	55.049	40	27.072
41	56.596	41	25.569
42	57.174	42	25.059
43	53.491	43	26.159
44	47.239	44	27.909
45	37.285	45	30.456
46	28.667	46	33.667
47	29.449	47	37.122
48	35.558	48	38.949
49	40.78	49	39.2
50	40.478	50	39.101
51	36.308	51	38.435
52	32.18	52	38.203
53	30.943	53	39.207
54	31.922	54	40.522
55	32.307	55	42.684
56	32.993	56	44.036
57	36.13	57	43.907
58	43.536	58	43.907
59	50.992	59	43.986
60	52.783	60	43.815
61	51.619	61	43.435
62	53.026	62	42.265
63	56.59	63	39.879
64	58.164	64	36.727
65	54.506	65	34.522
66	51.361	66	33.174
67	53.79	67	35.377
68	64.601	68	43.137
69	74	69	50
70	79.955	70	54.296
71	79.986	71	54.08
72	79.696	72	53.943
73	81.957	73	54.406
74	89.112	74	53.928
75	96.681	75	52.913
76	100.386	76	51.899
77	95.72	77	51.13
78	80.966	78	50.446
79	65.101	79	50.116
80	52.197	80	51.098
81	48.544	81	56.272
82	49.03	82	60.167
83	51.258	83	62.667
84	53.314	84	62.338
85	54.187	85	62.184
86	53.531	86	62.744
87	52.607	87	60.828
88	50.767	88	56.681
89	50.216	89	53.597
90	54.843	90	53.123
91	59.682	91	52.302
92	59.667	92	50
93	56.8	93	47.129
94	61.678	94	45.518
95	69.946	95	43.997
96	78.987	96	41.739
97	78.315	97	41.317
98	70.744	98	40.802
99	62.733	99	39.149
100	58.362	100	37.292
101	61.902	101	37.211
102	65.471	102	38.493
103	68.081	103	40.531
104	65.589	104	44.284
105	60.622	105	48.166
106	54.23	106	49.783
107	56.154	107	48.498
108	59.864	108	47.435
109	64.589	109	46.541
110	72.859	110	46.359
111	84.822	111	45.783
112	96.775	112	45.943
113	101.812	113	46.395
114	99.329	114	48.414
115	99.333	115	52
116	102.045	116	56.116
117	95.558	117	55.435
118	87.434	118	55.058
119	81.021	119	53.132
120	85.512	120	51
121	90.699	121	48.768
122	91.79	122	47.039
123	90.652	123	46.766
124	92.127	124	47.319
125	93.493	125	47.725
126	94.739	126	48.505
127	93.928	127	50.94
128	92.297	128	51.97
129	90.684	129	50.488
130	84.116	130	47.193
131	76.71	131	45.267
132	69.382	132	44.773
133	63.348	133	44.971
134	60.899	134	45.131
135	58.813	135	46.191
136	59.127	136	48.674
137	66.934	137	49.543
138	74	138	49
139	79.549	139	47.311
140	72.721	140	46.377
141	63.656	141	47.1
142	56.321	142	47.406
143	57.328	143	48.056
144	61.681	144	48.652
145	64.289	145	48.994
146	64.812	146	49.553
147	64.913	147	52.924
148	65.331	148	57.783
149	64.988	149	63.023
150	61.234	150	63.125
151	58.798	151	62.761
152	58.863	152	62.069
153	56.836	153	61.304
154	51.626	154	60.7
155	43.565	155	59.164
156	42.647	156	60.388
157	47.461	157	63.708
158	50.602	158	65.576
159	49.83	159	65.391
160	45.785	160	61.01
161	42.333	161	57.667
162	41.35	162	54.958
163	42.623	163	57.377
164	45.693	164	61.232
165	48.028	165	65.739
166	51.978	166	68.402
167	54.859	167	67.613
168	54.983	168	64.405
169	55.486	169	61.498
170	64.72	170	64.298
171	79.673	171	69.34
172	91.837	172	73.397
173	91.533	173	72.594
174	89.762	174	71.102
175	90.86	175	71.011
176	93.229	176	70.614
177	93.225	177	70.87
178	95.325	178	70.425
179	105.129	179	68.698
180	116.94	180	65.943
181	126.401	181	63.784
182	131.159	182	62.388
183	125.062	183	61.476
184	111.667	184	61
185	96.65	185	60.232
186	95.656	186	60.957
187	99.98	187	63.075
188	103.621	188	66.842
189	108.163	189	72.042
190	111.926	190	77.323
191	113.045	191	81.497
192	109.314	192	84.157
193	109.097	193	84.432
194	113.19	194	84.5
195	121.609	195	86.168
196	132.058	196	86.98
197	140.919	197	85.311
198	145.781	198	82.543
199	146.925	199	79.348
200	144.505	200	78.251
201	134.83	201	79.009
202	121.915	202	80.319
203	111.411	203	83.682
204	108.212	204	88.9
205	110.594	205	93.909
206	117.696	206	95.064
207	121	207	93
208	123.704	208	88.907
209	128.597	209	88.033
210	131.819	210	88.739
211	131.518	211	89.898
212	127.646	212	90.536
213	123.773	213	91.314
214	121.933	214	92.039
215	124.563	215	93.133
216	130.142	216	94.718
217	138.073	217	98.464
218	146.281	218	102.522
219	152.571	219	106.478
220	154.109	220	108.217
221	156.246	221	108.681
222	158.164	222	108.913
223	161.256	223	109.107
224	164.759	224	110.42
225	169.435	225	112.609
226	176.058	226	115.854
227	184.377	227	118.636
228	191.909	228	120.214
229	194.963	229	120.385
230	189.667	230	122.333
231	185.675	231	125.002
232	185.754	232	127.942
233	190.084	233	129.101
234	193.302	234	129.318
235	192.458	235	129.518
236	184.778	236	130.556
237	173.981	237	133.454
238	166.35	238	136.012
239	164.293	239	137.214
240	169.601	240	138
241	173.159	241	137.957
242	172.043	242	137.246
243	161.754	243	133.261
244	152.207	244	128.287
245	135.587	245	123.505
246	120.06	246	120.236
247	109.291	247	117.261
248	102.239	248	112.793
249	94.724	249	102.941
250	82.405	250	87.984
251	69.145	251	72.609
252	54.72	252	60.478
253	39	253	55
254	25.503	254	50.507
255	15.881	255	45.917
256	12.78	256	41.248
257	9.71	257	36.393
258	6.998	258	32.391
259	7.28	259	27.068
260	10.058	260	20.068
261	12.696	261	14.338
262	12.71	262	11.304
263	9.029	263	9.819
264	4.609	264	8.299
265	1.058	265	7.183
266	0.066	266	7.014
267	0	267	5.435
268	0	268	4.304
269	0	269	3.232
270	0	270	2.208
271	0	271	1.578
272	0	272	1
273	0	273	1
274	0.41	274	1.598
275	1.731	275	3.325
276	2	276	4

## Sheet: Fig 3E 
	0				Pearson	Repeat 1	Repeat 2	Repeat 3
Red		Green			1	0.927553	0.79382	0.92111
Distance_(pixels)	Gray_Value	Distance_(pixels)	Gray_Value		2	0.8475	0.70536	0.33211
0	1	0	0		3	0.76743	0.60894	0.80823
1	1	1	0		4	0.64534	0.70992	0.7564
2	1	2	0		5	0.89384	0.52443	0.81209
3	1	3	0		6	0.24734	0.62103	0.63522
4	2	4	0		7	0.8573	0.8011	0.40442
5	5	5	0		8	0.90748	0.85344	0.90921
6	5	6	0		9	0.925536	0.71082	0.72334
7	3	7	0		10	0.65364	0.68031	0.66622
8	3	8	0		11	0.87532	0.6823	0.78901
9	3.824	9	0		12	0.89584	0.65331	0.92301
10	5.412	10	0		13	0.78514	0.50132	0.87832
11	5.569	11	0		14	0.91522	0.34988	0.71098
12	6	12	0		15	0.37483	0.79091	0.6849
13	7.255	13	0		16	0.78493	0.74255	0.66788
14	9.275	14	0		17	0.92995	0.75522	0.65322
15	10.294	15	0		18	0.78599	0.80011	0.54318
16	9.627	16	0		19	0.854673	0.53239	0.43143
17	10	17	0		20	0.87483	0.44998	0.40198
18	11	18	0		21	0.90556	0.61374	0.80112
19	11.882	19	0		22	0.88314	0.75322	0.83876
20	12.216	20	0		23	0.92864	0.68904	0.78834
21	13	21	0		24	0.89478	0.90122	0.90534
22	17.294	22	0.431		25	0.28544	0.91202	0.73312
23	25.706	23	2.902		26	0.7843	0.85443	0.68732
24	34.706	24	5.882		27	0.56352	0.72344	0.52665
25	27.471	25	3.98		28	0.93647	0.83322	0.80604
26	20.451	26	2		29	0.83945	0.80192	0.75576
27	16.882	27	1.471		30	0.37548	0.20111	0.90021
28	15.451	28	1		Mean	0.723243
29	16.137	29	2		SD	0.178853
30	19.765	30	6.765
31	23.431	31	10.431
32	22.373	32	13
33	21.765	33	14.765
34	20.333	34	15.667
35	20.314	35	17.627
36	19.706	36	16.294
37	19.451	37	11.824
38	18.49	38	8.765
39	17.529	39	12.235
40	16.569	40	14.784
41	17.392	41	15.392
42	18.412	42	15.059
43	17.569	43	14.941
44	16.549	44	14.275
45	16	45	14.765
46	19.804	46	16.804
47	23.765	47	19.686
48	19.824	48	17.882
49	14.922	49	15.961
50	12.941	50	15
51	14	51	17
52	14.02	52	18.98
53	13.039	53	20
54	11.118	54	21.059
55	12.078	55	17.078
56	12.196	56	13
57	13.118	57	11
58	14.863	58	12.725
59	14.843	59	13.686
60	13.824	60	14.824
61	11.804	61	15.196
62	15.569	62	20.569
63	19.059	63	25.824
64	16.235	64	25.725
65	9	65	22.451
66	4.588	66	20
67	6.941	67	20
68	9.667	68	20
69	7.706	69	20.647
70	6	70	22.255
71	6	71	20.608
72	6	72	18
73	6.431	73	17.863
74	7.353	74	22.353
75	8.353	75	26.882
76	9.451	76	26.451
77	10.039	77	25.549
78	8.059	78	20.118
79	5	79	13.549
80	3.431	80	12
81	7.588	81	18
82	10.216	82	23.392
83	8.627	83	19.373
84	7.294	84	15
85	6.667	85	13
86	6.686	86	12
87	9	87	12.294
88	12.549	88	14.549
89	17.02	89	16.765
90	21.706	90	20.471
91	26.431	91	24.216
92	20	92	20.392
93	10	93	15.353
94	6	94	11.471
95	7.137	95	11.412
96	8.118	96	12.353
97	11	97	16.294
98	13	98	20.157
99	11	99	19.118
100	8.961	100	17.039
101	9.98	101	18
102	15	102	22
103	19	103	25.02
104	17.118	104	22.157
105	16.235	105	19.412
106	12.235	106	18.157
107	8.098	107	17.51
108	7	108	19.176
109	8.725	109	22.314
110	10.529	110	25.373
111	11.294	111	26.941
112	12.824	112	29.235
113	12.137	113	28.49
114	12.294	114	27.059
115	10.49	115	23.98
116	8	116	19.627
117	7	117	16.529
118	10	118	19.373
119	12	119	22.333
120	13.706	120	27.353
121	14.49	121	32.373
122	15.569	122	34.784
123	16.471	123	36.059
124	16.588	124	36.157
125	14.451	125	34
126	13.118	126	32.647
127	15.529	127	38.039
128	17.961	128	42.98
129	16.412	129	42.941
130	13.451	130	40.902
131	11	131	38.431
132	10.412	132	36.412
133	9.392	133	34
134	10.627	134	33.255
135	11.941	135	31.941
136	17.333	136	37.667
137	24.118	137	45.745
138	27.647	138	51.529
139	26.804	139	54.078
140	25.216	140	56.216
141	21.765	141	52.294
142	17.863	142	47.431
143	16.98	143	45.176
144	16.882	144	43.765
145	18.941	145	44.039
146	21.373	146	47.059
147	24.294	147	49.647
148	25.392	148	52.294
149	27.608	149	56.294
150	23.706	150	55.471
151	18.882	151	53.725
152	20	152	56.902
153	28	153	64
154	31.902	154	67.98
155	26.843	155	60.922
156	21.882	156	54.824
157	22.078	157	53.922
158	24.294	158	54.098
159	22.353	159	54.118
160	18.137	160	53.863
161	17.157	161	55.686
162	28.353	162	63.353
163	39.588	163	72.176
164	34.647	164	70.078
165	28.706	165	67.176
166	25.51	166	66.02
167	23	167	65.098
168	21.706	168	63.882
169	26	169	63.314
170	29.667	170	62.667
171	26.706	171	59.294
172	24.373	172	55.882
173	25.608	173	59.216
174	29.353	174	66.176
175	31.843	175	70.569
176	31.647	176	72.451
177	31.529	177	74.412
178	34.49	178	77.961
179	37.51	179	82.039
180	35.471	180	79.588
181	30.902	181	73.098
182	32.863	182	76.137
183	44	183	91.588
184	53.216	184	105.608
185	48.627	185	93.373
186	45	186	81.706
187	43	187	81.333
188	41.882	188	85.196
189	40.765	189	89.353
190	39.824	190	95.098
191	39.745	191	100
192	39	192	99.235
193	39.216	193	98.431
194	43	194	100.196
195	48	195	103.824
196	50.843	196	103.157
197	50.725	197	99.549
198	51.647	198	97.824
199	57.902	199	106.784
200	64.078	200	116.627
201	58.176	201	115.471
202	51.118	202	114.275
203	50.078	203	120.078
204	56	204	132
205	62	205	143.02
206	67.039	206	144.961
207	72.176	207	146.824
208	79.314	208	152
209	86.49	209	158.196
210	90.471	210	160.353
211	91.412	211	159.686
212	94.157	212	161.784
213	102	213	170.176
214	109.196	214	179.412
215	112.353	215	173.137
216	115.588	216	165.588
217	114.216	217	164.98
218	110.353	218	168.725
219	108.824	219	171.294
220	112	220	170.255
221	114.667	221	169.667
222	122.647	222	176.647
223	130.765	223	183.275
224	133.431	224	183.255
225	133.824	225	180.588
226	134.157	226	176.294
227	132.902	227	170.549
228	131.059	228	163.118
229	113.02	229	135.02
230	94.49	230	107
231	78.941	231	84.471
232	63.255	232	64.255
233	50.588	233	43.588
234	41.647	234	24.059
235	33.176	235	6.176
236	25.118	236	3.373
237	17.706	237	0.353
238	13.333	238	0
239	11	239	0
240	9.706	240	0
241	10	241	0
242	9.51	242	0
243	8	243	0
244	6	244	0
245	5.196	245	0
246	4.353	246	0
247	4.314	247	0
248	4.137	248	0
249	4.118	249	0
250	3.098	250	0
251	3	251	0
252	2	252	0
253	2	253	0
254	1.02	254	0
255	1	255	0

[truncated: 28 more sheets: Fig 3F, Fig 4A, Fig 4B, Fig 4C, Fig 4D, Fig 4E, Fig 5A, Fig 5B, Fig 5C, Fig 6A, Fig 6B, Fig 6C, Fig 7A, Fig 7B, Fig 7C, Fig 7D, Fig 8A, Fig 8B, Fig 9A and B, Fig 9E …]
